# Supplementary material for: Altered Glycosylation of Human Alpha-1-Acid Glycoprotein as a Biomarker for Malignant Melanoma
Source: Molecules. 2021 Oct 3;26(19):6003. doi: 10.3390/molecules26196003 (PMC8513036; doi:10.3390/molecules26196003)
Supplement: Supplementary file 1 [file molecules-26-06003-s001.zip]

Archive with 1 entries (1 files):
- molecules-1402142-supplementary.pdf
